# Supplementary material for: Mussel-Inspired Multiwalled Carbon Nanotube Nanocomposite for Methyl Orange Removal: Adsorption and Regeneration Behaviors
Source: Molecules. 2024 Jul 27;29(15):3535. doi: 10.3390/molecules29153535 (PMC11314330; doi:10.3390/molecules29153535)
Supplement: Supplementary file 1 [file molecules-29-03535-s001.zip]

Archive with 1 entries (1 files):
- molecules-3108901-supplementary.pdf
